# Supplementary material for: Conjugation of Functionalized Gold Nanorods and Copper (I)-Based Drug: An Anisotropic Nano Drug Delivery System
Source: Nanomaterials (Basel). 2026 Feb 6;16(3):217. doi: 10.3390/nano16030217 (PMC12899677; doi:10.3390/nano16030217)
Supplement: Supplementary file 1 [file nanomaterials-16-00217-s001.zip]

Archive with 1 entries (1 files):
- nanomaterials-4108334-supplementary.pdf
